# Supplementary material for: Lasiodiplodia fici sp. nov., Causing Leaf Spot on Ficus altissima in China
Source: Pathogens. 2022 Jul 27;11(8):840. doi: 10.3390/pathogens11080840 (PMC9412989; doi:10.3390/pathogens11080840)
Supplement: Supplementary file 1 [file pathogens-11-00840-s001.zip]

Archive with 1 entries (1 files):
- pathogens-1798841-supplementary.pdf
